# Supplementary material for: Genome-Wide Identification of Reference Genes for Reverse-Transcription Quantitative PCR in Goat Rumen
Source: Animals (Basel). 2021 Nov 2;11(11):3137. doi: 10.3390/ani11113137 (PMC8614340; doi:10.3390/ani11113137)
Supplement: Supplementary file 1 [file animals-11-03137-s001.zip]

Archive with 6 entries (6 files):
- Figure S1.ppt
- Figure S2.ppt
- Figure S3.ppt
- Figure S4.ppt
- Table S1.xlsx
- Table S2.pdf
