# Supplementary material for: Genome-Wide Identification of Reference Genes for Reverse-Transcription Quantitative PCR in Goat Rumen
Source: Animals (Basel). 2021 Nov 2;11(11):3137. doi: 10.3390/ani11113137 (PMC8614340; doi:10.3390/ani11113137)
Supplement: Supplementary file 1 [file animals-11-03137-s001.zip › Table S1.xlsx]

## Sheet: Sheet1
Table S1: The stable expressed genes identified in the goat rumens by RNA-sequencing
#ID	gene_name	L01_FPKM	L02_FPKM	L03_FPKM	L04_FPKM	L05_FPKM	L06_FPKM	L07_FPKM	L08_FPKM	L09_FPKM	L10_FPKM	L11_FPKM	L12_FPKM	Average FPKM value	SD	CV (coefficient variation)	COG_class	COG_class_annotation	GO_annotation	KEGG_annotation	KEGG_pathway_annotation	KOG_class	KOG_class_annotation	Swiss_Prot_annotation	eggNOG_class	eggNOG_class_annotation	NR_annotation	GO_second_level_annotation
gene21917	CNBP	125.14	103.077	128.783	113.803	126.462	135.022	124.253	124.818	108.762	130.791	167.074	151.19	128.265	17.4484	0.136035	--	--	Biological Process: angiogenesis (GO:0001525);; Molecular Function: phospholipase inhibitor activity (GO:0004859);; Molecular Function: calcium ion binding (GO:0005509);; Molecular Function: calcium-dependent phospholipid binding (GO:0005544);; Cellular Component: basement membrane (GO:0005604);; Cellular Component: early endosome (GO:0005769);; Cellular Component: lipid particle (GO:0005811);; M…	K17092|0|phd:102343784|ANXA2; annexin A2; K17092 annexin A2 (A)	--	[U]	Intracellular trafficking, secretion, and vesicular transport	Annexin A2 GN=ANXA2 OS=Ovis aries (Sheep) PE=1 SV=1	U	Intracellular trafficking, secretion, and vesicular transport	NMDA receptor-regulated protein 2 [Pteropus alecto]	biological process: developmental process (GO:0032502);; biological process: single-organism process (GO:0044699);; molecular function: enzyme regulator activity (GO:0030234);; biological process: biological regulation (GO:0065007);; molecular function: binding (GO:0005488);; cellular component: extracellular region (GO:0005576);; cellular component: extracellular matrix (GO:0031012);; cellular c…
gene15947	LOC102189503	188.821	141.883	203.702	124.386	137.887	147.042	166.701	182.481	145.274	142.666	156.138	144.392	156.781	23.733	0.151377	[O]	Posttranslational modification, protein turnover, chaperones	Biological Process: protein peptidyl-prolyl isomerization (GO:0000413);; Molecular Function: peptidyl-prolyl cis-trans isomerase activity (GO:0003755);; Cellular Component: endoplasmic reticulum lumen (GO:0005788);; Biological Process: protein folding (GO:0006457);; Molecular Function: peptide binding (GO:0042277);; Cellular Component: melanosome (GO:0042470);;	K03768|4.01996e-141|chx:102169391|PPIB; peptidylprolyl isomerase B (cyclophilin B); K03768 peptidyl-prolyl cis-trans isomerase B (cyclophilin B) [EC:5.2.1.8] (A)	--	[O]	Posttranslational modification, protein turnover, chaperones	Peptidyl-prolyl cis-trans isomerase B (Precursor) GN=PPIB OS=Bos taurus (Bovine) PE=1 SV=4	O	Posttranslational modification, protein turnover, chaperones	PREDICTED: peptidyl-prolyl cis-trans isomerase B [Capra hircus]	biological process: metabolic process (GO:0008152);; biological process: cellular process (GO:0009987);; biological process: single-organism process (GO:0044699);; molecular function: catalytic activity (GO:0003824);; cellular component: cell (GO:0005623);; cellular component: membrane-enclosed lumen (GO:0031974);; cellular component: organelle (GO:0043226);; cellular component: organelle part (G…
gene14234	RPS20	1354.48	1079.09	1360.49	1098.79	1370.51	1209.08	1212.4	924.267	1057.52	1333.94	1563.46	1527.63	1257.64	194.853	0.154935	[J]	Translation, ribosomal structure and biogenesis	Molecular Function: structural constituent of ribosome (GO:0003735);; Biological Process: translational elongation (GO:0006414);; Cellular Component: cytosolic large ribosomal subunit (GO:0022625);;	K02942|3.49226e-42|ocu:100342089|RPLP1; ribosomal protein, large, P1; K02942 large subunit ribosomal protein LP1 (A)	Ribosome (ko03010)	[J]	Translation, ribosomal structure and biogenesis	60S acidic ribosomal protein P1 GN=RPLP1 OS=Bos taurus (Bovine) PE=3 SV=1	J	Translation, ribosomal structure and biogenesis	PREDICTED: 60S acidic ribosomal protein P1 isoform X1 [Eptesicus fuscus]	molecular function: structural molecule activity (GO:0005198);; biological process: metabolic process (GO:0008152);; biological process: cellular process (GO:0009987);; cellular component: cell (GO:0005623);; cellular component: macromolecular complex (GO:0032991);; cellular component: organelle (GO:0043226);; cellular component: organelle part (GO:0044422);; cellular component: cell part (GO:004…
gene14143	RPL7	816.348	647.852	774.304	740.122	851.722	740.958	797.761	596.15	848.844	783.321	1065.34	646.842	775.797	122.429	0.157811	[J]	Translation, ribosomal structure and biogenesis	Molecular Function: structural constituent of ribosome (GO:0003735);; Biological Process: translation (GO:0006412);; Cellular Component: cytosolic large ribosomal subunit (GO:0022625);;	K02910|1.57299e-66|pale:102888340|RPL31; ribosomal protein L31; K02910 large subunit ribosomal protein L31e (A)	Ribosome (ko03010)	[J]	Translation, ribosomal structure and biogenesis	60S ribosomal protein L31 GN=RPL31 OS=Sus scrofa (Pig) PE=1 SV=1	J	Translation, ribosomal structure and biogenesis	PREDICTED: 60S ribosomal protein L31 isoform X1 [Pteropus alecto]	molecular function: structural molecule activity (GO:0005198);; biological process: metabolic process (GO:0008152);; biological process: cellular process (GO:0009987);; cellular component: cell (GO:0005623);; cellular component: macromolecular complex (GO:0032991);; cellular component: organelle (GO:0043226);; cellular component: organelle part (GO:0044422);; cellular component: cell part (GO:004…
gene6121	RPL3	866.969	622.586	925.139	836.54	796.086	799.905	842.678	567.443	663.526	841.993	952.548	963.715	806.594	127.499	0.15807	[TZDR]	Signal transduction mechanisms;; Cytoskeleton;; Cell cycle control, cell division, chromosome partitioning;; General function prediction only	Biological Process: G1/S transition of mitotic cell cycle (GO:0000082);; Cellular Component: spindle pole (GO:0000922);; Biological Process: regulation of heart rate (GO:0002027);; Molecular Function: calcium ion binding (GO:0005509);; Biological Process: detection of calcium ion (GO:0005513);; Molecular Function: calmodulin binding (GO:0005516);; Cellular Component: nucleus (GO:0005634);; Cellul…	K02183|1.56272e-102|xtr:493522|calm2, camii, cmd-1, phkd, phkd2; calmodulin 2 (phosphorylase kinase, delta); K02183 calmodulin (A)	Calcium signaling pathway (ko04020);; Phosphatidylinositol signaling system (ko04070);; Oocyte meiosis (ko04114);; Adrenergic signaling in cardiomyocytes (ko04261);; Vascular smooth muscle contraction (ko04270);; Phototransduction (ko04744);; Insulin signaling pathway (ko04910);; GnRH signaling pathway (ko04912);; Melanogenesis (ko04916)	[T]	Signal transduction mechanisms	Calmodulin GN=CALM2 OS=Ovis aries (Sheep) PE=2 SV=3	T	Signal transduction mechanisms	Calmodulin [Tupaia chinensis]	biological process: cellular process (GO:0009987);; biological process: single-organism process (GO:0044699);; cellular component: cell (GO:0005623);; cellular component: organelle (GO:0043226);; cellular component: organelle part (GO:0044422);; cellular component: cell part (GO:0044464);; biological process: biological regulation (GO:0065007);; molecular function: binding (GO:0005488);; biologic…
gene5366	RPS26	700.877	563.245	743.643	566.216	685.7	614.299	668.363	458.318	567.082	736.915	752.305	855.373	659.361	109.36	0.165857	[O]	Posttranslational modification, protein turnover, chaperones	Molecular Function: structural constituent of ribosome (GO:0003735);; Biological Process: translation (GO:0006412);; Cellular Component: cytosolic small ribosomal subunit (GO:0022627);;	K02977|2.2042e-83|xtr:548926|rps27a; ribosomal protein S27a; K02977 small subunit ribosomal protein S27Ae (A)	Ribosome (ko03010)	[J]	Translation, ribosomal structure and biogenesis	40S ribosomal protein S27a (Precursor) GN=RPS27A OS=Bos taurus (Bovine) PE=1 SV=2	J	Translation, ribosomal structure and biogenesis	PREDICTED: ubiquitin-40S ribosomal protein S27a [Sarcophilus harrisii]	molecular function: structural molecule activity (GO:0005198);; biological process: metabolic process (GO:0008152);; biological process: cellular process (GO:0009987);; cellular component: cell (GO:0005623);; cellular component: macromolecular complex (GO:0032991);; cellular component: organelle (GO:0043226);; cellular component: organelle part (GO:0044422);; cellular component: cell part (GO:004…
gene12062	LAPTM4A	164.813	120.401	143.98	117.974	137.756	124.724	159.411	170.021	161.663	158.761	176.964	205.712	153.515	25.8157	0.168164	--	--	Molecular Function: actin binding (GO:0003779);; Cellular Component: cytoplasm (GO:0005737);; Cellular Component: cytoskeleton (GO:0005856);; Biological Process: sequestering of actin monomers (GO:0042989);;	K13785|8.29102e-21|ssc:100037998|TMSB10; thymosin beta 10; K13785 thymosin beta 10 (A)	--	[N]	Cell motility	Thymosin beta-10 GN=TMSB10 OS=Sus scrofa (Pig) PE=1 SV=2	N	Cell motility	thymosin beta-10 [Sus scrofa]	molecular function: binding (GO:0005488);; cellular component: cell (GO:0005623);; cellular component: cell part (GO:0044464);; cellular component: organelle (GO:0043226);; biological process: cellular process (GO:0009987);; biological process: single-organism process (GO:0044699);; biological process: localization (GO:0051179);; biological process: biological regulation (GO:0065007);; biological…
gene26283	RPS4X	864.077	656.016	933.613	824.171	892.942	815.573	713.071	477.417	633.777	710.347	848.321	707.369	756.391	130.57	0.172622	[J]	Translation, ribosomal structure and biogenesis	Molecular Function: structural constituent of ribosome (GO:0003735);; Cellular Component: nucleolus (GO:0005730);; Biological Process: rRNA processing (GO:0006364);; Biological Process: translation (GO:0006412);; Biological Process: protein targeting (GO:0006605);; Molecular Function: rRNA binding (GO:0019843);; Cellular Component: cytosolic large ribosomal subunit (GO:0022625);; Biological Proce…	K02868|1.19044e-120|tup:102478532|RPL11; ribosomal protein L11; K02868 large subunit ribosomal protein L11e (A)	Ribosome (ko03010)	[J]	Translation, ribosomal structure and biogenesis	60S ribosomal protein L11 GN=RPL11 OS=Bos taurus (Bovine) PE=2 SV=3	J	Translation, ribosomal structure and biogenesis	PREDICTED: 60S ribosomal protein L11 isoform X1 [Bos taurus]	molecular function: structural molecule activity (GO:0005198);; cellular component: cell (GO:0005623);; cellular component: organelle (GO:0043226);; cellular component: organelle part (GO:0044422);; cellular component: cell part (GO:0044464);; biological process: metabolic process (GO:0008152);; biological process: cellular process (GO:0009987);; biological process: single-organism process (GO:00…
gene20152	NPM1	224.645	197.199	233.391	154.097	210.673	176.155	268.523	242.894	216.373	195.75	272.701	169.372	213.481	37.3969	0.175177	--	--	Cellular Component: Golgi apparatus (GO:0005794);; Biological Process: transport (GO:0006810);; Cellular Component: endomembrane system (GO:0012505);; Cellular Component: integral component of membrane (GO:0016021);;	K12387|8.18594e-139|phd:102325349|LAPTM4A; lysosomal protein transmembrane 4 alpha; K12387 lysosomal-associated transmembrane protein (A)	Lysosome (ko04142)	--	--	Lysosomal-associated transmembrane protein 4A GN=LAPTM4A OS=Bos taurus (Bovine) PE=2 SV=1	S	Function unknown	PREDICTED: lysosomal-associated transmembrane protein 4A [Galeopterus variegatus]	cellular component: cell (GO:0005623);; cellular component: organelle (GO:0043226);; cellular component: cell part (GO:0044464);; biological process: localization (GO:0051179);; cellular component: membrane (GO:0016020);; cellular component: membrane part (GO:0044425)
gene11686	RPS27A	934.445	785.962	952.606	836.496	1128.99	909.528	707.689	642.448	740.847	613.804	900	767	826.651	146.846	0.177639	[J]	Translation, ribosomal structure and biogenesis	Molecular Function: RNA binding (GO:0003723);; Molecular Function: structural constituent of ribosome (GO:0003735);; Cellular Component: ribosome (GO:0005840);; Biological Process: translation (GO:0006412);;	K02870|6.85789e-117|ssc:414416|RPL12; ribosomal protein L12; K02870 large subunit ribosomal protein L12e (A)	Ribosome (ko03010)	[J]	Translation, ribosomal structure and biogenesis	60S ribosomal protein L12 GN=RPL12 OS=Canis familiaris (Dog) PE=1 SV=1	J	Translation, ribosomal structure and biogenesis	PREDICTED: 60S ribosomal protein L12 [Bubalus bubalis]	molecular function: binding (GO:0005488);; molecular function: structural molecule activity (GO:0005198);; cellular component: cell (GO:0005623);; cellular component: macromolecular complex (GO:0032991);; cellular component: organelle (GO:0043226);; cellular component: cell part (GO:0044464);; biological process: metabolic process (GO:0008152);; biological process: cellular process (GO:0009987)
gene16730	RPL6	1367.49	1063.54	1302.48	1195.15	1460.69	1305.82	1251.83	805.421	1133.59	1269.95	1695.92	1045.52	1241.45	224.261	0.180644	--	--	Molecular Function: calcium ion binding (GO:0005509);; Cellular Component: extracellular space (GO:0005615);; Cellular Component: multivesicular body (GO:0005771);; Biological Process: response to virus (GO:0009615);; Cellular Component: tubulin complex (GO:0045298);;	--	--	[DZ]	Cell cycle control, cell division, chromosome partitioning;; Cytoskeleton	Translationally-controlled tumor protein GN=TPT1 OS=Bos taurus (Bovine) PE=2 SV=1	Z	Cytoskeleton	PREDICTED: translationally-controlled tumor protein [Bubalus bubalis]	molecular function: binding (GO:0005488);; cellular component: extracellular region (GO:0005576);; cellular component: extracellular region part (GO:0044421);; cellular component: cell (GO:0005623);; cellular component: organelle (GO:0043226);; cellular component: cell part (GO:0044464);; biological process: response to stimulus (GO:0050896);; biological process: multi-organism process (GO:005170…
gene15423	RPS13	531.914	426.609	498.98	439.136	507.879	480.982	358.426	310.852	357.532	502.439	456.57	600.987	456.025	82.8672	0.181716	--	--	Biological Process: in utero embryonic development (GO:0001701);; Molecular Function: structural constituent of cytoskeleton (GO:0005200);; Molecular Function: structural constituent of eye lens (GO:0005212);; Cellular Component: peroxisome (GO:0005777);; Cellular Component: cytosol (GO:0005829);; Cellular Component: intermediate filament (GO:0005882);; Cellular Component: plasma membrane (GO:000…	K07606|0|phd:102322756|VIM; vimentin; K07606 vimentin (A)	Epstein-Barr virus infection (ko05169);; MicroRNAs in cancer (ko05206)	--	--	Vimentin GN=VIM OS=Bos taurus (Bovine) PE=1 SV=3	Z	Cytoskeleton	PREDICTED: vimentin [Pantholops hodgsonii]	biological process: multicellular organismal process (GO:0032501);; biological process: developmental process (GO:0032502);; biological process: single-organism process (GO:0044699);; molecular function: structural molecule activity (GO:0005198);; cellular component: cell (GO:0005623);; cellular component: organelle (GO:0043226);; cellular component: cell part (GO:0044464);; cellular component: m…
gene15488	RPS25	1041.27	817.349	934.246	929.524	1278.17	1034.94	1219.74	771.934	1074.63	1165.54	701.662	1174.77	1011.98	184.404	0.182221	--	--	Molecular Function: cysteine-type endopeptidase inhibitor activity (GO:0004869);; Cellular Component: extracellular region (GO:0005576);; Biological Process: negative regulation of peptidase activity (GO:0010466);;	K13899|2.41467e-84|oas:101104079|CST3; cystatin C; K13899 cystatin-C (A)	Salivary secretion (ko04970)	--	--	Cystatin-C (Precursor) GN=CST3 OS=Bos taurus (Bovine) PE=1 SV=2	T	Signal transduction mechanisms	cystatin C precursor [Ovis aries]	molecular function: enzyme regulator activity (GO:0030234);; biological process: biological regulation (GO:0065007);; cellular component: extracellular region (GO:0005576)
gene8823	RPS6	1016.22	806.876	1097.19	1011.42	1186.54	1051.44	940.817	564.639	795.485	906.121	1181.66	951.578	959.166	176.737	0.184261	--	--	Cellular Component: mitochondrial proton-transporting ATP synthase complex, catalytic core F(1) (GO:0000275);; Biological Process: ATP synthesis coupled proton transport (GO:0015986);; Molecular Function: proton-transporting ATP synthase activity, rotational mechanism (GO:0046933);; Molecular Function: proton-transporting ATPase activity, rotational mechanism (GO:0046961);;	K02135|1.70046e-21|phd:102316214|ATP synthase subunit epsilon, mitochondrial-like; K02135 F-type H+-transporting ATPase subunit epsilon (A)	Oxidative phosphorylation (ko00190);; Alzheimer's disease (ko05010);; Parkinson's disease (ko05012);; Huntington's disease (ko05016)	[C]	Energy production and conversion	ATP synthase subunit epsilon, mitochondrial GN=ATP5E OS=Bos taurus (Bovine) PE=1 SV=4	C	Energy production and conversion	TPA: ATP synthase, H+ transporting, mitochondrial F1 complex, epsilon subunit-like [Bos taurus]	cellular component: cell (GO:0005623);; cellular component: membrane (GO:0016020);; cellular component: macromolecular complex (GO:0032991);; cellular component: organelle (GO:0043226);; cellular component: organelle part (GO:0044422);; cellular component: membrane part (GO:0044425);; cellular component: cell part (GO:0044464);; biological process: metabolic process (GO:0008152);; biological proc…
gene3434	RPS27	874.512	655.7	859.301	802.672	1095.98	858.68	892.096	770.993	952.162	986.231	1307.15	1089.25	928.727	173.237	0.186531	--	--	Biological Process: tissue homeostasis (GO:0001894);; Biological Process: endochondral ossification (GO:0001958);; Molecular Function: GTPase activity (GO:0003924);; Molecular Function: signal transducer activity (GO:0004871);; Molecular Function: GTP binding (GO:0005525);; Cellular Component: extracellular region (GO:0005576);; Cellular Component: heterotrimeric G-protein complex (GO:0005834);; …	K04632|0|hsa:2778|GNAS, AHO, C20orf45, GNAS1, GPSA, GSA, GSP, NESP, PHP1A, PHP1B, PHP1C, POH; GNAS complex locus; K04632 guanine nucleotide-binding protein G(s) subunit alpha (A)	Rap1 signaling pathway (ko04015);; Calcium signaling pathway (ko04020);; cAMP signaling pathway (ko04024);; Adrenergic signaling in cardiomyocytes (ko04261);; Vascular smooth muscle contraction (ko04270);; Gap junction (ko04540);; Platelet activation (ko04611);; Circadian entrainment (ko04713);; Glutamatergic synapse (ko04724);; Serotonergic synapse (ko04726);; Dopaminergic synapse (ko04728);; Lo…	[T]	Signal transduction mechanisms	Guanine nucleotide-binding protein G(s) subunit alpha isoforms short GN=GNAS OS=Bos taurus (Bovine) PE=1 SV=1	T	Signal transduction mechanisms	PREDICTED: guanine nucleotide-binding protein G(s) subunit alpha isoforms short isoform X4 [Eptesicus fuscus]	biological process: biological regulation (GO:0065007);; biological process: multicellular organismal process (GO:0032501);; biological process: single-organism process (GO:0044699);; molecular function: catalytic activity (GO:0003824);; biological process: metabolic process (GO:0008152);; molecular function: molecular transducer activity (GO:0060089);; molecular function: binding (GO:0005488);; …
gene7975	EEF2	294.367	300.299	298.148	348.323	335.368	335.931	327.139	234.505	259.504	371.577	272.373	465.06	320.216	60.1553	0.187859	[J]	Translation, ribosomal structure and biogenesis	Molecular Function: structural constituent of ribosome (GO:0003735);; Cellular Component: ribosome (GO:0005840);; Biological Process: translation (GO:0006412);;	K02908|7.6774e-79|tup:102501337|RPL30; ribosomal protein L30; K02908 large subunit ribosomal protein L30e (A)	Ribosome (ko03010)	[J]	Translation, ribosomal structure and biogenesis	60S ribosomal protein L30 GN=RPL30 OS=Macaca fascicularis (Crab-eating macaque) PE=3 SV=3	J	Translation, ribosomal structure and biogenesis	PREDICTED: 60S ribosomal protein L30-like [Bubalus bubalis]	molecular function: structural molecule activity (GO:0005198);; cellular component: cell (GO:0005623);; cellular component: macromolecular complex (GO:0032991);; cellular component: organelle (GO:0043226);; cellular component: cell part (GO:0044464);; biological process: metabolic process (GO:0008152);; biological process: cellular process (GO:0009987)
gene13974	RPL30	911.215	657.26	734.516	678.937	902.981	770.097	603.503	534.675	564.669	582.538	855.734	618.115	701.187	132.763	0.18934	--	--	--	--	--	--	--	--	--	--	--	--
gene28282	RPL10	668.859	622.855	777.886	737.358	805.944	675.737	720.78	609.948	651.035	831.051	876.858	1128.13	758.87	143.747	0.189423	[J]	Translation, ribosomal structure and biogenesis	Molecular Function: DNA binding (GO:0003677);; Molecular Function: mRNA binding (GO:0003729);; Cellular Component: ribosome (GO:0005840);; Biological Process: rRNA processing (GO:0006364);; Biological Process: ribosomal large subunit biogenesis (GO:0042273);; Molecular Function: protein homodimerization activity (GO:0042803);;	K02937|1.62575e-155|chx:102180512|RPL7; ribosomal protein L7; K02937 large subunit ribosomal protein L7e (A)	Ribosome (ko03010)	[J]	Translation, ribosomal structure and biogenesis	60S ribosomal protein L7 GN=RPL7 OS=Bos taurus (Bovine) PE=2 SV=1	J	Translation, ribosomal structure and biogenesis	PREDICTED: 60S ribosomal protein L7 [Capra hircus]	molecular function: binding (GO:0005488);; cellular component: cell (GO:0005623);; cellular component: macromolecular complex (GO:0032991);; cellular component: organelle (GO:0043226);; cellular component: cell part (GO:0044464);; biological process: metabolic process (GO:0008152);; biological process: cellular process (GO:0009987);; biological process: cellular component organization or biogenes…
gene6593	RPL9	503.25	296.521	379.507	320.939	407.272	361.654	254.117	281.694	309.27	382.709	393.31	367.347	354.799	67.3964	0.189956	[J]	Translation, ribosomal structure and biogenesis	Molecular Function: RNA binding (GO:0003723);; Molecular Function: structural constituent of ribosome (GO:0003735);; Biological Process: translation (GO:0006412);; Cellular Component: cytosolic small ribosomal subunit (GO:0022627);;	K02969|1.33091e-80|umr:103677439|RPS20; ribosomal protein S20; K02969 small subunit ribosomal protein S20e (A)	Ribosome (ko03010)	[J]	Translation, ribosomal structure and biogenesis	40S ribosomal protein S20 GN=RPS20 OS=Macaca fascicularis (Crab-eating macaque) PE=3 SV=1	J	Translation, ribosomal structure and biogenesis	PREDICTED: 40S ribosomal protein S20-like [Elephantulus edwardii]	molecular function: binding (GO:0005488);; molecular function: structural molecule activity (GO:0005198);; biological process: metabolic process (GO:0008152);; biological process: cellular process (GO:0009987);; cellular component: cell (GO:0005623);; cellular component: macromolecular complex (GO:0032991);; cellular component: organelle (GO:0043226);; cellular component: organelle part (GO:00444…
gene19179	EIF4A1	262.648	217.366	260.485	174.022	194.102	198.534	202.466	197.647	145.389	180.613	196.358	280.344	209.164	39.8029	0.190295	[J]	Translation, ribosomal structure and biogenesis	Molecular Function: mRNA binding (GO:0003729);; Molecular Function: structural constituent of ribosome (GO:0003735);; Cellular Component: nucleolus (GO:0005730);; Biological Process: translation (GO:0006412);; Cellular Component: cytosolic small ribosomal subunit (GO:0022627);; Biological Process: negative regulation of RNA splicing (GO:0033119);;	K02953|6.47953e-105|ecb:100056386|RPS13; ribosomal protein S13; K02953 small subunit ribosomal protein S13e (A)	Ribosome (ko03010)	[J]	Translation, ribosomal structure and biogenesis	40S ribosomal protein S13 GN=RPS13 OS=Bos taurus (Bovine) PE=2 SV=3	J	Translation, ribosomal structure and biogenesis	PREDICTED: 40S ribosomal protein S13 [Equus caballus]	molecular function: binding (GO:0005488);; molecular function: structural molecule activity (GO:0005198);; cellular component: cell (GO:0005623);; cellular component: organelle (GO:0043226);; cellular component: organelle part (GO:0044422);; cellular component: cell part (GO:0044464);; biological process: metabolic process (GO:0008152);; biological process: cellular process (GO:0009987);; cellula…
gene9521	RPS7	1183.09	906.876	1107.32	1148.58	1371.28	1202.88	1450.93	802.657	1236.19	1290.43	1558.86	1604.52	1238.63	239.627	0.193461	[J]	Translation, ribosomal structure and biogenesis	Cellular Component: nucleolus (GO:0005730);; Cellular Component: cytosolic small ribosomal subunit (GO:0022627);;	K02975|3.79352e-46|mcf:101864921|uncharacterized LOC101864921; K02975 small subunit ribosomal protein S25e (A)	Ribosome (ko03010)	[J]	Translation, ribosomal structure and biogenesis	40S ribosomal protein S25 GN=RPS25 OS=Ovis aries (Sheep) PE=2 SV=1	J	Translation, ribosomal structure and biogenesis	hypothetical protein PANDA_019879 [Ailuropoda melanoleuca]	cellular component: cell (GO:0005623);; cellular component: organelle (GO:0043226);; cellular component: organelle part (GO:0044422);; cellular component: cell part (GO:0044464);; cellular component: macromolecular complex (GO:0032991)
gene17218	KARS	125.024	111.065	147.176	116.065	122.31	121.539	158.778	143.233	143.346	179.228	204.855	160.187	144.401	28.0164	0.194019	[B]	Chromatin structure and dynamics	Cellular Component: nucleosome (GO:0000786);; Molecular Function: DNA binding (GO:0003677);; Cellular Component: nucleus (GO:0005634);; Biological Process: nucleosome assembly (GO:0006334);; Molecular Function: protein heterodimerization activity (GO:0046982);;	K11253|5.5628e-93|xtr:100038101|h3f3b; H3 histone, family 3B (H3.3B); K11253 histone H3 (A)	--	[B]	Chromatin structure and dynamics	Histone H3.3 GN=H3F3A OS=Oryctolagus cuniculus (Rabbit) PE=2 SV=2	B	Chromatin structure and dynamics	PREDICTED: histone H3.3-like [Myotis lucifugus]	cellular component: cell (GO:0005623);; cellular component: macromolecular complex (GO:0032991);; cellular component: organelle (GO:0043226);; cellular component: organelle part (GO:0044422);; cellular component: cell part (GO:0044464);; molecular function: binding (GO:0005488);; biological process: cellular process (GO:0009987);; biological process: cellular component organization or biogenesis …
gene10616	ANXA2	260.253	241.171	292.346	361.971	380.113	425.125	303.661	305.25	238.277	305.121	233.609	329.218	306.343	60.0528	0.196031	[J]	Translation, ribosomal structure and biogenesis	Molecular Function: translation elongation factor activity (GO:0003746);; Cellular Component: eukaryotic translation elongation factor 1 complex (GO:0005853);; Biological Process: translational elongation (GO:0006414);;	K03232|4.82305e-134|oas:101115859|EEF1B2; eukaryotic translation elongation factor 1 beta 2; K03232 elongation factor 1-beta (A)	--	[K]	Transcription	Elongation factor 1-beta GN=EEF1B OS=Bos taurus (Bovine) PE=2 SV=3	K	Transcription	elongation factor 1-beta [Bos taurus]	molecular function: binding (GO:0005488);; biological process: metabolic process (GO:0008152);; biological process: cellular process (GO:0009987);; cellular component: cell (GO:0005623);; cellular component: macromolecular complex (GO:0032991);; cellular component: cell part (GO:0044464)
gene2487	RPS8	2073.33	1531.54	2144.05	2062.99	2624.96	2380.78	2188.29	1240.49	1876.86	1844.14	2614.01	1950.04	2044.29	403.715	0.197484	--	--	Cellular Component: cytosol (GO:0005829);; Cellular Component: microtubule associated complex (GO:0005875);; Biological Process: microtubule-based process (GO:0007017);; Molecular Function: protein C-terminus binding (GO:0008022);; Cellular Component: membrane (GO:0016020);; Molecular Function: protein domain specific binding (GO:0019904);;	K10418|5.06778e-62|phd:102338635|DYNLL1; dynein, light chain, LC8-type 1; K10418 dynein light chain LC8-type (A)	Vasopressin-regulated water reabsorption (ko04962)	[Z]	Cytoskeleton	Dynein light chain 1, cytoplasmic GN=DYNLL1 OS=Oryctolagus cuniculus (Rabbit) PE=1 SV=1	O	Posttranslational modification, protein turnover, chaperones	PREDICTED: dynein light chain 1, cytoplasmic [Pantholops hodgsonii]	cellular component: cell (GO:0005623);; cellular component: cell part (GO:0044464);; cellular component: macromolecular complex (GO:0032991);; cellular component: organelle (GO:0043226);; cellular component: organelle part (GO:0044422);; biological process: cellular process (GO:0009987);; biological process: single-organism process (GO:0044699);; molecular function: binding (GO:0005488);; cellula…
gene4866	LUM	352.089	320.526	322.975	259.109	251.111	327.547	294.676	299.721	348.869	162.838	204.948	324.514	289.077	58.7116	0.2031	[J]	Translation, ribosomal structure and biogenesis	Molecular Function: structural constituent of ribosome (GO:0003735);; Biological Process: translation (GO:0006412);; Cellular Component: cytosolic large ribosomal subunit (GO:0022625);;	K02934|1.39555e-154|oas:100135440|RPL6; ribosomal protein L6; K02934 large subunit ribosomal protein L6e (A)	Ribosome (ko03010)	[J]	Translation, ribosomal structure and biogenesis	60S ribosomal protein L6 GN=RPL6 OS=Bos taurus (Bovine) PE=2 SV=3	J	Translation, ribosomal structure and biogenesis	PREDICTED: 60S ribosomal protein L6-like [Ovis aries]	molecular function: structural molecule activity (GO:0005198);; biological process: metabolic process (GO:0008152);; biological process: cellular process (GO:0009987);; cellular component: cell (GO:0005623);; cellular component: macromolecular complex (GO:0032991);; cellular component: organelle (GO:0043226);; cellular component: organelle part (GO:0044422);; cellular component: cell part (GO:004…
gene21877	RPL32	1259.78	1013.94	1253.08	1249.49	1604.22	1268.85	1407.46	996.605	1247.98	1647.31	1945.95	1659.09	1379.48	282.689	0.204924	[J]	Translation, ribosomal structure and biogenesis	Molecular Function: structural constituent of ribosome (GO:0003735);; Cellular Component: nucleolus (GO:0005730);; Biological Process: translation (GO:0006412);; Biological Process: apoptotic process (GO:0006917);; Cellular Component: cytosolic small ribosomal subunit (GO:0022627);; Biological Process: cell differentiation (GO:0030154);;	K02984|0|myb:102249340|RPS3A; ribosomal protein S3A; K02984 small subunit ribosomal protein S3Ae (A)	Ribosome (ko03010)	[J]	Translation, ribosomal structure and biogenesis	40S ribosomal protein S3a {ECO:0000255|HAMAP-Rule:MF_03122} OS=Bos taurus (Bovine) PE=2 SV=3	J	Translation, ribosomal structure and biogenesis	PREDICTED: 40S ribosomal protein S3a [Myotis brandtii]	molecular function: structural molecule activity (GO:0005198);; cellular component: cell (GO:0005623);; cellular component: organelle (GO:0043226);; cellular component: organelle part (GO:0044422);; cellular component: cell part (GO:0044464);; biological process: metabolic process (GO:0008152);; biological process: cellular process (GO:0009987);; cellular component: macromolecular complex (GO:003…
gene19241	RPL26	890.553	666.669	791.215	769.14	955.979	839.64	1023.98	711.331	946.489	796.247	1363.65	842.82	883.143	183.153	0.207387	[J]	Translation, ribosomal structure and biogenesis	Molecular Function: nucleic acid binding (GO:0003676);; Molecular Function: lysine-tRNA ligase activity (GO:0004824);; Molecular Function: ATP binding (GO:0005524);; Cellular Component: mitochondrion (GO:0005739);; Biological Process: lysyl-tRNA aminoacylation (GO:0006430);; Cellular Component: microtubule cytoskeleton (GO:0015630);;	K04567|0|chx:102177555|KARS; lysyl-tRNA synthetase; K04567 lysyl-tRNA synthetase, class II [EC:6.1.1.6] (A)	Aminoacyl-tRNA biosynthesis (ko00970)	[J]	Translation, ribosomal structure and biogenesis	Aspartate--tRNA ligase, mitochondrial (Precursor) GN=DARS2 OS=Bos taurus (Bovine) PE=2 SV=1	J	Translation, ribosomal structure and biogenesis	PREDICTED: lysine--tRNA ligase isoform X1 [Capra hircus]	molecular function: binding (GO:0005488);; molecular function: catalytic activity (GO:0003824);; biological process: metabolic process (GO:0008152);; cellular component: cell (GO:0005623);; cellular component: organelle (GO:0043226);; cellular component: cell part (GO:0044464);; biological process: cellular process (GO:0009987);; biological process: single-organism process (GO:0044699)
gene9540	EEF1A1	1512.53	1242.69	1587.9	1321.39	1682.51	1507.22	1981.14	1372.99	1732.38	2188.47	2408.56	1731.29	1689.09	352.251	0.208545	--	--	Molecular Function: structural constituent of ribosome (GO:0003735);; Biological Process: translation (GO:0006412);; Cellular Component: cytosolic large ribosomal subunit (GO:0022625);;	K02903|1.85234e-86|fca:101084588|RPL28; ribosomal protein L28; K02903 large subunit ribosomal protein L28e (A)	Ribosome (ko03010)	[J]	Translation, ribosomal structure and biogenesis	60S ribosomal protein L28 GN=RPL28 OS=Bos taurus (Bovine) PE=2 SV=3	J	Translation, ribosomal structure and biogenesis	PREDICTED: 60S ribosomal protein L28 isoform X1 [Bubalus bubalis]	molecular function: structural molecule activity (GO:0005198);; biological process: metabolic process (GO:0008152);; biological process: cellular process (GO:0009987);; cellular component: cell (GO:0005623);; cellular component: macromolecular complex (GO:0032991);; cellular component: organelle (GO:0043226);; cellular component: organelle part (GO:0044422);; cellular component: cell part (GO:004…
gene5329	NACA	526.755	390.038	502.134	465.611	591.012	555.793	459.681	367.063	419.461	289.257	513.082	311.462	449.279	95.553	0.212681	[LKJ]	Replication, recombination and repair;; Transcription;; Translation, ribosomal structure and biogenesis	Molecular Function: translation initiation factor activity (GO:0003743);; Molecular Function: ATP binding (GO:0005524);; Biological Process: translational initiation (GO:0006413);; Molecular Function: ATP-dependent helicase activity (GO:0008026);;	K03257|0|tup:102471270|EIF4A1; eukaryotic translation initiation factor 4A1; K03257 translation initiation factor 4A (A)	RNA transport (ko03013)	[J]	Translation, ribosomal structure and biogenesis	Eukaryotic initiation factor 4A-I GN=EIF4A1 OS=Bos taurus (Bovine) PE=2 SV=1	L	Replication, recombination and repair	PREDICTED: eukaryotic initiation factor 4A-I isoform X1 [Ochotona princeps]	molecular function: binding (GO:0005488);; biological process: metabolic process (GO:0008152);; biological process: cellular process (GO:0009987);; molecular function: catalytic activity (GO:0003824);; biological process: single-organism process (GO:0044699)
gene13459	LOC102188874	346.794	403.395	378.091	251.274	268.556	266.82	328.677	305.035	325.147	219.325	184.817	275.926	296.155	64.0314	0.216209	[J]	Translation, ribosomal structure and biogenesis	Molecular Function: structural constituent of ribosome (GO:0003735);; Biological Process: translation (GO:0006412);; Cellular Component: large ribosomal subunit (GO:0015934);;	K02898|2.52539e-86|cjc:100414356|60S ribosomal protein L26-like; K02898 large subunit ribosomal protein L26e (A)	Ribosome (ko03010)	[J]	Translation, ribosomal structure and biogenesis	60S ribosomal protein L26 GN=RPL26 OS=Macaca fascicularis (Crab-eating macaque) PE=2 SV=1	J	Translation, ribosomal structure and biogenesis	PREDICTED: 60S ribosomal protein L26 isoform X2 [Pantholops hodgsonii]	molecular function: structural molecule activity (GO:0005198);; biological process: metabolic process (GO:0008152);; biological process: cellular process (GO:0009987);; cellular component: cell (GO:0005623);; cellular component: macromolecular complex (GO:0032991);; cellular component: organelle (GO:0043226);; cellular component: organelle part (GO:0044422);; cellular component: cell part (GO:004…
gene27653	SSR4	231.328	164.024	211.847	157.174	149.377	145.348	155.776	111.586	128.819	171.438	192.213	219.03	169.83	36.8719	0.217111	--	--	Cellular Component: nucleus (GO:0005634);; Cellular Component: cytoplasm (GO:0005737);; Biological Process: male meiosis I (GO:0007141);; Biological Process: female meiosis I (GO:0007144);; Biological Process: female gonad development (GO:0008585);; Biological Process: ubiquitin homeostasis (GO:0010992);; Biological Process: hypothalamus gonadotrophin-releasing hormone neuron development (GO:0021…	K08770|0|oaa:100085779|polyubiquitin-B; K08770 ubiquitin C (A)	PPAR signaling pathway (ko03320)	[OR]	Posttranslational modification, protein turnover, chaperones;; General function prediction only	60S ribosomal protein L40 (Precursor) GN=UBA52 OS=Bos taurus (Bovine) PE=1 SV=2	O	Posttranslational modification, protein turnover, chaperones	PREDICTED: polyubiquitin-B [Ornithorhynchus anatinus]	cellular component: cell (GO:0005623);; cellular component: organelle (GO:0043226);; cellular component: cell part (GO:0044464);; biological process: reproduction (GO:0000003);; biological process: cellular process (GO:0009987);; biological process: single-organism process (GO:0044699);; biological process: cellular component organization or biogenesis (GO:0071840);; biological process: reproduct…
gene10643	PPIB	245.701	210.231	316.846	202.158	194.089	200.736	193.666	211.074	166.186	156.081	142.918	211.958	204.304	45.0256	0.220386	[J]	Translation, ribosomal structure and biogenesis	Molecular Function: structural constituent of ribosome (GO:0003735);; Cellular Component: nucleolus (GO:0005730);; Biological Process: translation (GO:0006412);; Cellular Component: cytosolic large ribosomal subunit (GO:0022625);;	K02894|1.3956e-88|xtr:496667|rpl23; ribosomal protein L23; K02894 large subunit ribosomal protein L23e (A)	Ribosome (ko03010)	[J]	Translation, ribosomal structure and biogenesis	60S ribosomal protein L23 GN=RPL23 OS=Sus scrofa (Pig) PE=1 SV=1	J	Translation, ribosomal structure and biogenesis	60S ribosomal protein L23 [Bos taurus]	molecular function: structural molecule activity (GO:0005198);; cellular component: cell (GO:0005623);; cellular component: organelle (GO:0043226);; cellular component: organelle part (GO:0044422);; cellular component: cell part (GO:0044464);; biological process: metabolic process (GO:0008152);; biological process: cellular process (GO:0009987);; cellular component: macromolecular complex (GO:003…
gene22851	RPS10	1178.14	862.852	1124.9	1083.65	1255.53	1147.16	961.509	604.504	942.597	1004.63	1359.04	1531.71	1088.02	241.202	0.22169	[J]	Translation, ribosomal structure and biogenesis	Molecular Function: structural constituent of ribosome (GO:0003735);; Biological Process: translation (GO:0006412);; Cellular Component: cytosolic large ribosomal subunit (GO:0022625);;	K02885|3.71075e-87|phi:102107451|RPL19; ribosomal protein L19; K02885 large subunit ribosomal protein L19e (A)	Ribosome (ko03010)	[J]	Translation, ribosomal structure and biogenesis	60S ribosomal protein L19 GN=RPL19 OS=Pongo abelii (Sumatran orangutan) PE=2 SV=1	J	Translation, ribosomal structure and biogenesis	PREDICTED: 60S ribosomal protein L19 isoform X1 [Ornithorhynchus anatinus]	molecular function: structural molecule activity (GO:0005198);; biological process: metabolic process (GO:0008152);; biological process: cellular process (GO:0009987);; cellular component: cell (GO:0005623);; cellular component: macromolecular complex (GO:0032991);; cellular component: organelle (GO:0043226);; cellular component: organelle part (GO:0044422);; cellular component: cell part (GO:004…
gene25110	RPS24	969.574	721.535	842.473	755.969	1388.97	1133.54	1167.06	959.483	1050.13	728.455	1073.78	718.699	959.139	213.691	0.222795	[OC]	Posttranslational modification, protein turnover, chaperones;; Energy production and conversion	Molecular Function: protein disulfide isomerase activity (GO:0003756);; Molecular Function: procollagen-proline 4-dioxygenase activity (GO:0004656);; Cellular Component: endoplasmic reticulum lumen (GO:0005788);; Cellular Component: endoplasmic reticulum-Golgi intermediate compartment (GO:0005793);; Cellular Component: plasma membrane (GO:0005886);; Biological Process: glycerol ether metabolic pr…	K09580|0|chx:102169902|P4HB; prolyl 4-hydroxylase, beta polypeptide; K09580 protein disulfide-isomerase A1 [EC:5.3.4.1] (A)	Protein processing in endoplasmic reticulum (ko04141)	[O]	Posttranslational modification, protein turnover, chaperones	Protein disulfide-isomerase (Precursor) GN=P4HB OS=Bos taurus (Bovine) PE=1 SV=1	O	Posttranslational modification, protein turnover, chaperones	PREDICTED: protein disulfide-isomerase isoform X2 [Pantholops hodgsonii]	molecular function: catalytic activity (GO:0003824);; biological process: metabolic process (GO:0008152);; biological process: cellular process (GO:0009987);; biological process: single-organism process (GO:0044699);; cellular component: cell (GO:0005623);; cellular component: membrane-enclosed lumen (GO:0031974);; cellular component: organelle (GO:0043226);; cellular component: organelle part (G…
gene1620	EEF1B2	497.207	383.607	546.546	549.941	731.869	545.328	508.12	335.751	477.741	572.553	764.339	650.484	546.957	125.371	0.229216	--	--	Molecular Function: RNA binding (GO:0003723);; Molecular Function: protein kinase inhibitor activity (GO:0004860);; Cellular Component: nucleoplasm (GO:0005654);; Cellular Component: nucleolus (GO:0005730);; Cellular Component: cytoplasm (GO:0005737);; Cellular Component: microtubule organizing center (GO:0005815);; Biological Process: DNA repair (GO:0006281);; Biological Process: regulation of e…	K11276|2.46839e-170|oas:101113241|nucleophosmin-like; K11276 nucleophosmin 1 (A)	--	--	--	Nucleophosmin GN=NPM1 OS=Bos taurus (Bovine) PE=2 SV=1	S	Function unknown	PREDICTED: nucleophosmin-like [Ovis aries]	molecular function: binding (GO:0005488);; molecular function: enzyme regulator activity (GO:0030234);; biological process: biological regulation (GO:0065007);; cellular component: cell (GO:0005623);; cellular component: organelle (GO:0043226);; cellular component: organelle part (GO:0044422);; cellular component: cell part (GO:0044464);; biological process: metabolic process (GO:0008152);; biolo…
gene12253	RPL12	782.205	605.294	838.107	760.455	871.142	757.434	983.663	671.279	832.778	1167.19	1236.52	1180.48	890.546	206.982	0.232421	--	--	Biological Process: in utero embryonic development (GO:0001701);;	K01527|1.09924e-119|cjc:100411014|BTF3; basic transcription factor 3; K01527 nascent polypeptide-associated complex subunit beta (A)	--	[K]	Transcription	Transcription factor BTF3 homolog 4 GN=BTF3L4 OS=Pongo abelii (Sumatran orangutan) PE=2 SV=1	K	Transcription	PREDICTED: transcription factor BTF3 isoform X1 [Bos taurus]	biological process: multicellular organismal process (GO:0032501);; biological process: developmental process (GO:0032502);; biological process: single-organism process (GO:0044699)
gene7925	OAZ1	204.249	143.537	226.342	162.802	152.994	169.467	146.742	183.278	129.074	140.181	201.903	273.894	177.872	42.3605	0.238152	[J]	Translation, ribosomal structure and biogenesis	Biological Process: ribosomal small subunit assembly (GO:0000028);; Biological Process: endonucleolytic cleavage in ITS1 to separate SSU-rRNA from 5.8S rRNA and LSU-rRNA from tricistronic rRNA transcript (SSU-rRNA, 5.8S rRNA, LSU-rRNA) (GO:0000447);; Biological Process: endonucleolytic cleavage to generate mature 3'-end of SSU-rRNA from (SSU-rRNA, 5.8S rRNA, LSU-rRNA) (GO:0000461);; Molecular Fun…	K02998|0|chx:100860903|laminin receptor 1; K02998 small subunit ribosomal protein SAe (A)	Ribosome (ko03010)	[J]	Translation, ribosomal structure and biogenesis	40S ribosomal protein SA {ECO:0000255|HAMAP-Rule:MF_03016} OS=Bos taurus (Bovine) PE=2 SV=4	J	Translation, ribosomal structure and biogenesis	laminin receptor 1 [Capra hircus]	biological process: cellular component organization or biogenesis (GO:0071840);; biological process: metabolic process (GO:0008152);; biological process: cellular process (GO:0009987);; molecular function: structural molecule activity (GO:0005198);; molecular function: receptor activity (GO:0004872);; cellular component: cell (GO:0005623);; cellular component: organelle (GO:0043226);; cellular co…
gene23134	LOC102174891	232.408	205.011	215.448	169.192	191.578	202.06	331.187	363.872	277.862	226.583	235.068	316.718	247.249	61.2261	0.247629	[J]	Translation, ribosomal structure and biogenesis	Molecular Function: structural constituent of ribosome (GO:0003735);; Biological Process: rRNA processing (GO:0006364);; Biological Process: translation (GO:0006412);; Cellular Component: cytosolic large ribosomal subunit (GO:0022625);; Biological Process: ribosomal large subunit biogenesis (GO:0042273);;	K02875|6.40711e-78|phd:102338597|RPL14; ribosomal protein L14; K02875 large subunit ribosomal protein L14e (A)	Ribosome (ko03010)	[J]	Translation, ribosomal structure and biogenesis	60S ribosomal protein L14 GN=RPL14 OS=Bos taurus (Bovine) PE=2 SV=3	J	Translation, ribosomal structure and biogenesis	PREDICTED: 60S ribosomal protein L14 [Pantholops hodgsonii]	molecular function: structural molecule activity (GO:0005198);; biological process: metabolic process (GO:0008152);; biological process: cellular process (GO:0009987);; cellular component: cell (GO:0005623);; cellular component: macromolecular complex (GO:0032991);; cellular component: organelle (GO:0043226);; cellular component: organelle part (GO:0044422);; cellular component: cell part (GO:004…
gene11419	RPL31	1244.46	967.816	1230.32	1227.26	1460.13	1259.25	1569.44	946.021	1518.62	1717.26	2220.45	1604.63	1413.81	351.011	0.248274	--	--	Molecular Function: structural constituent of ribosome (GO:0003735);; Biological Process: translation (GO:0006412);; Cellular Component: cytosolic large ribosomal subunit (GO:0022625);;	K02905|2.93444e-80|oas:101113539|RPL29; ribosomal protein L29; K02905 large subunit ribosomal protein L29e (A)	Ribosome (ko03010)	[J]	Translation, ribosomal structure and biogenesis	60S ribosomal protein L29 GN=RPL29 OS=Bos taurus (Bovine) PE=2 SV=3	J	Translation, ribosomal structure and biogenesis	PREDICTED: 60S ribosomal protein L29 isoform X2 [Capra hircus]	molecular function: structural molecule activity (GO:0005198);; biological process: metabolic process (GO:0008152);; biological process: cellular process (GO:0009987);; cellular component: cell (GO:0005623);; cellular component: macromolecular complex (GO:0032991);; cellular component: organelle (GO:0043226);; cellular component: organelle part (GO:0044422);; cellular component: cell part (GO:004…
gene20204	BTF3	127.228	110.625	120.922	126.707	161.746	144.59	170.038	172.157	172.021	212.94	244.241	202.291	163.792	40.7835	0.248995	[J]	Translation, ribosomal structure and biogenesis	Molecular Function: structural constituent of ribosome (GO:0003735);; Biological Process: translation (GO:0006412);; Cellular Component: cytosolic large ribosomal subunit (GO:0022625);;	K02912|1.45494e-84|oas:443070|ribosomal protein L32; K02912 large subunit ribosomal protein L32e (A)	Ribosome (ko03010)	[J]	Translation, ribosomal structure and biogenesis	60S ribosomal protein L32 GN=RPL32 OS=Bos taurus (Bovine) PE=2 SV=3	J	Translation, ribosomal structure and biogenesis	60S ribosomal protein L32 [Bos taurus]	molecular function: structural molecule activity (GO:0005198);; biological process: metabolic process (GO:0008152);; biological process: cellular process (GO:0009987);; cellular component: cell (GO:0005623);; cellular component: macromolecular complex (GO:0032991);; cellular component: organelle (GO:0043226);; cellular component: organelle part (GO:0044422);; cellular component: cell part (GO:004…
gene8521	UBA52	286.985	268.064	307.4	342.119	371.042	295.809	397.297	361.843	332.411	506.568	430.654	584.996	373.766	94.432	0.25265	[OU]	Posttranslational modification, protein turnover, chaperones;; Intracellular trafficking, secretion, and vesicular transport	Molecular Function: nucleic acid binding (GO:0003676);; Cellular Component: nucleus (GO:0005634);; Cellular Component: endoplasmic reticulum (GO:0005783);; Cellular Component: cytosol (GO:0005829);; Molecular Function: zinc ion binding (GO:0008270);; Biological Process: positive regulation of cell proliferation (GO:0008284);; Biological Process: positive regulation of transcription from RNA polym…	K09250|5.17742e-112|bacu:103008641|CNBP; CCHC-type zinc finger, nucleic acid binding protein; K09250 cellular nucleic acid-binding protein (A)	--	[O]	Posttranslational modification, protein turnover, chaperones	Cellular nucleic acid-binding protein GN=CNBP OS=Pongo abelii (Sumatran orangutan) PE=2 SV=1	K	Transcription	PREDICTED: cellular nucleic acid-binding protein isoform X1 [Balaenoptera acutorostrata scammoni]	molecular function: binding (GO:0005488);; cellular component: cell (GO:0005623);; cellular component: organelle (GO:0043226);; cellular component: cell part (GO:0044464);; biological process: biological regulation (GO:0065007)
gene19502	RPL19	1013.63	798.439	1063.26	1189.48	1333.25	1224.26	1215.76	880.423	1051.66	1600.84	1925.23	1543.55	1236.65	322.781	0.261013	[J]	Translation, ribosomal structure and biogenesis	Cellular Component: nucleolus (GO:0005730);; Cellular Component: cytosolic small ribosomal subunit (GO:0022627);;	K02947|1.43616e-105|umr:103665474|RPS10; ribosomal protein S10; K02947 small subunit ribosomal protein S10e (A)	Ribosome (ko03010)	[J]	Translation, ribosomal structure and biogenesis	40S ribosomal protein S10 GN=RPS10 OS=Bos taurus (Bovine) PE=2 SV=1	J	Translation, ribosomal structure and biogenesis	PREDICTED: 40S ribosomal protein S10 isoform X1 [Bubalus bubalis]	cellular component: cell (GO:0005623);; cellular component: organelle (GO:0043226);; cellular component: organelle part (GO:0044422);; cellular component: cell part (GO:0044464);; cellular component: macromolecular complex (GO:0032991)
gene7586	RPS15	794.062	635.253	844.881	644.247	714.29	598.544	898.822	567.863	698.923	1112.84	906.433	1260.48	806.386	212.345	0.263329	[TZDR]	Signal transduction mechanisms;; Cytoskeleton;; Cell cycle control, cell division, chromosome partitioning;; General function prediction only	Cellular Component: stress fiber (GO:0001725);; Molecular Function: calcium ion binding (GO:0005509);; Biological Process: regulation of cell shape (GO:0008360);; Cellular Component: myosin II complex (GO:0016460);; Cellular Component: Z disc (GO:0030018);; Molecular Function: glutamate receptor binding (GO:0035254);; Cellular Component: apical part of cell (GO:0045177);; Biological Process: prot…	K12757|2.4731e-113|phd:102337985|myosin regulatory light polypeptide 9-like; K12757 myosin regulatory light chain 12 (A)	Focal adhesion (ko04510);; Tight junction (ko04530);; Platelet activation (ko04611);; Leukocyte transendothelial migration (ko04670);; Regulation of actin cytoskeleton (ko04810)	[Z]	Cytoskeleton	Myosin regulatory light polypeptide 9 GN=MYL9 OS=Bos taurus (Bovine) PE=2 SV=3	Z	Cytoskeleton	PREDICTED: myosin regulatory light polypeptide 9-like isoformX1 [Canis lupus familiaris]	cellular component: cell (GO:0005623);; cellular component: organelle (GO:0043226);; cellular component: organelle part (GO:0044422);; cellular component: cell part (GO:0044464);; molecular function: binding (GO:0005488);; biological process: biological regulation (GO:0065007);; cellular component: macromolecular complex (GO:0032991);; biological process: single-organism process (GO:0044699);; bi…
gene1189	RPL11	806.667	459.668	463.631	927.616	927.418	917.022	722.016	662.532	634.522	1089.7	1112.06	918.8	803.47	218.021	0.271349	[J]	Translation, ribosomal structure and biogenesis	Molecular Function: structural constituent of ribosome (GO:0003735);; Cellular Component: ribosome (GO:0005840);; Biological Process: translation (GO:0006412);;	K02957|3.46892e-91|cjc:100394618|RPS15A; ribosomal protein S15a; K02957 small subunit ribosomal protein S15Ae (A)	Ribosome (ko03010)	[J]	Translation, ribosomal structure and biogenesis	40S ribosomal protein S15a GN=RPS15A OS=Bos taurus (Bovine) PE=2 SV=1	J	Translation, ribosomal structure and biogenesis	40S ribosomal protein S15a, partial [Bos mutus]	molecular function: structural molecule activity (GO:0005198);; cellular component: cell (GO:0005623);; cellular component: macromolecular complex (GO:0032991);; cellular component: organelle (GO:0043226);; cellular component: cell part (GO:0044464);; biological process: metabolic process (GO:0008152);; biological process: cellular process (GO:0009987)
gene21403	RPSA	970.68	615.6	646.664	661.407	645.679	633.391	593.759	508.621	308.602	945.789	643.073	551.274	643.712	176.06	0.273508	[J]	Translation, ribosomal structure and biogenesis	Molecular Function: structural constituent of ribosome (GO:0003735);; Biological Process: translation (GO:0006412);; Cellular Component: cytosolic small ribosomal subunit (GO:0022627);;	K02995|8.26714e-150|umr:103670787|RPS8; ribosomal protein S8; K02995 small subunit ribosomal protein S8e (A)	Ribosome (ko03010)	[J]	Translation, ribosomal structure and biogenesis	40S ribosomal protein S8 GN=RPS8 OS=Macaca fascicularis (Crab-eating macaque) PE=2 SV=3	J	Translation, ribosomal structure and biogenesis	PREDICTED: 40S ribosomal protein S8 [Equus caballus]	molecular function: structural molecule activity (GO:0005198);; biological process: metabolic process (GO:0008152);; biological process: cellular process (GO:0009987);; cellular component: cell (GO:0005623);; cellular component: macromolecular complex (GO:0032991);; cellular component: organelle (GO:0043226);; cellular component: organelle part (GO:0044422);; cellular component: cell part (GO:004…
gene19305	UBB	552.963	441.154	606.258	445.24	426.568	435.73	662.428	784.861	496.484	691.043	816.397	948.531	608.971	173.967	0.285673	[J]	Translation, ribosomal structure and biogenesis	Molecular Function: nucleotide binding (GO:0000166);; Biological Process: maturation of SSU-rRNA from tricistronic rRNA transcript (SSU-rRNA, 5.8S rRNA, LSU-rRNA) (GO:0000462);; Molecular Function: structural constituent of ribosome (GO:0003735);; Cellular Component: nucleolus (GO:0005730);; Biological Process: translational elongation (GO:0006414);; Cellular Component: cytosolic small ribosomal …	K02974|8.27405e-75|pale:102896362|40S ribosomal protein S24-like; K02974 small subunit ribosomal protein S24e (A)	Ribosome (ko03010)	[J]	Translation, ribosomal structure and biogenesis	40S ribosomal protein S24 GN=RPS24 OS=Pongo abelii (Sumatran orangutan) PE=2 SV=1	J	Translation, ribosomal structure and biogenesis	40S ribosomal protein S24 isoform 4 [Canis lupus familiaris]	molecular function: binding (GO:0005488);; biological process: metabolic process (GO:0008152);; biological process: cellular process (GO:0009987);; biological process: cellular component organization or biogenesis (GO:0071840);; molecular function: structural molecule activity (GO:0005198);; cellular component: cell (GO:0005623);; cellular component: organelle (GO:0043226);; cellular component: o…
gene21661	RPL29	699.068	506.205	725.542	659.46	715.928	675.106	866.735	478.31	697.536	991.739	1117.49	1189.53	776.887	222.749	0.286719	[P]	Inorganic ion transport and metabolism	Molecular Function: ferroxidase activity (GO:0004322);; Cellular Component: mitochondrion (GO:0005739);; Biological Process: iron ion transport (GO:0006826);; Biological Process: cellular iron ion homeostasis (GO:0006879);; Biological Process: immune response (GO:0006955);; Molecular Function: ferric iron binding (GO:0008199);; Biological Process: negative regulation of cell proliferation (GO:000…	K00522|8.34568e-134|oas:443355|FTH1; ferritin, heavy polypeptide 1 (EC:1.16.3.1); K00522 ferritin heavy chain [EC:1.16.3.2] (A)	Mineral absorption (ko04978)	[P]	Inorganic ion transport and metabolism	Ferritin heavy chain, N-terminally processed GN=FTH1 OS=Bos taurus (Bovine) PE=2 SV=3	P	Inorganic ion transport and metabolism	ferritin heavy chain [Ovis aries]	molecular function: catalytic activity (GO:0003824);; biological process: metabolic process (GO:0008152);; biological process: single-organism process (GO:0044699);; cellular component: cell (GO:0005623);; cellular component: organelle (GO:0043226);; cellular component: cell part (GO:0044464);; biological process: localization (GO:0051179);; biological process: cellular process (GO:0009987);; bio…
gene16701	DYNLL1	124.859	109.005	164.584	108.485	134.136	125.729	250.948	218.26	201.472	214.139	201.537	205.346	171.542	49.4087	0.288028	[O]	Posttranslational modification, protein turnover, chaperones	Molecular Function: translation elongation factor activity (GO:0003746);; Cellular Component: eukaryotic translation elongation factor 1 complex (GO:0005853);; Biological Process: translational elongation (GO:0006414);; Biological Process: response to virus (GO:0009615);;	K03233|0|chx:102181569|EEF1G; eukaryotic translation elongation factor 1 gamma; K03233 elongation factor 1-gamma (A)	Legionellosis (ko05134)	[O]	Posttranslational modification, protein turnover, chaperones	Elongation factor 1-gamma GN=EEF1G OS=Bos taurus (Bovine) PE=2 SV=1	J	Translation, ribosomal structure and biogenesis	PREDICTED: elongation factor 1-gamma [Capra hircus]	molecular function: binding (GO:0005488);; biological process: metabolic process (GO:0008152);; biological process: cellular process (GO:0009987);; cellular component: cell (GO:0005623);; cellular component: macromolecular complex (GO:0032991);; cellular component: cell part (GO:0044464);; biological process: response to stimulus (GO:0050896);; biological process: multi-organism process (GO:00517…
gene25838	EEF1G	398.784	336.845	421.144	187.794	409.532	200.222	280.91	189.275	232.394	294.589	302.8	401.469	304.647	89.2411	0.292933	[J]	Translation, ribosomal structure and biogenesis	Molecular Function: structural constituent of ribosome (GO:0003735);; Cellular Component: polysome (GO:0005844);; Biological Process: multicellular organismal development (GO:0007275);; Biological Process: positive regulation of cell proliferation (GO:0008284);; Molecular Function: rRNA binding (GO:0019843);; Cellular Component: cytosolic small ribosomal subunit (GO:0022627);; Biological Process:…	K02987|0|umr:103680191|RPS4X; ribosomal protein S4, X-linked; K02987 small subunit ribosomal protein S4e (A)	Ribosome (ko03010)	[J]	Translation, ribosomal structure and biogenesis	40S ribosomal protein S4 GN=RPS4 OS=Bos taurus (Bovine) PE=2 SV=3	J	Translation, ribosomal structure and biogenesis	Protein DBF4 like protein B [Pteropus alecto]	molecular function: structural molecule activity (GO:0005198);; cellular component: cell (GO:0005623);; cellular component: macromolecular complex (GO:0032991);; cellular component: cell part (GO:0044464);; biological process: multicellular organismal process (GO:0032501);; biological process: developmental process (GO:0032502);; biological process: single-organism process (GO:0044699);; biologic…
gene28253	LOC102175427	708.36	780.014	1123.57	888.077	850.431	820.697	1047.76	620.69	948.151	984.661	1007.39	1727.71	958.959	281.917	0.293982	--	--	Molecular Function: actin binding (GO:0003779);; Cellular Component: nucleus (GO:0005634);; Cellular Component: cytosol (GO:0005829);; Cellular Component: cytoskeleton (GO:0005856);; Biological Process: regulation of cell migration (GO:0030334);; Biological Process: sequestering of actin monomers (GO:0042989);;	K05764|2.08503e-22|oas:101106384|thymosin beta-4-like; K05764 thymosin, beta 4 (A)	Regulation of actin cytoskeleton (ko04810)	[N]	Cell motility	Hematopoietic system regulatory peptide GN=TMSB4X OS=Pongo abelii (Sumatran orangutan) PE=3 SV=3	N	Cell motility	PREDICTED: thymosin beta-4-like [Ovis aries]	molecular function: binding (GO:0005488);; cellular component: cell (GO:0005623);; cellular component: organelle (GO:0043226);; cellular component: cell part (GO:0044464);; biological process: biological regulation (GO:0065007);; biological process: cellular process (GO:0009987);; biological process: single-organism process (GO:0044699);; biological process: localization (GO:0051179);; biological…
gene11643	CALM2	301.271	197.537	262.544	245.763	275.62	327.469	445.476	516.875	429.456	229.065	329.546	292.754	321.115	96.1807	0.299521	[J]	Translation, ribosomal structure and biogenesis	Molecular Function: structural constituent of ribosome (GO:0003735);; Cellular Component: ribosome (GO:0005840);; Biological Process: translation (GO:0006412);;	K02929|1.92664e-100|chx:102175931|RPL36A; ribosomal protein L36a; K02929 large subunit ribosomal protein L44e (A)	Ribosome (ko03010)	[J]	Translation, ribosomal structure and biogenesis	60S ribosomal protein L36a GN=RPL36A OS=Sus scrofa (Pig) PE=1 SV=2	J	Translation, ribosomal structure and biogenesis	PREDICTED: 60S ribosomal protein L36a [Capra hircus]	molecular function: structural molecule activity (GO:0005198);; cellular component: cell (GO:0005623);; cellular component: macromolecular complex (GO:0032991);; cellular component: organelle (GO:0043226);; cellular component: cell part (GO:0044464);; biological process: metabolic process (GO:0008152);; biological process: cellular process (GO:0009987)
gene17105	RPS3A	464.088	361.006	503.563	544.878	649.97	602.226	519.53	195.831	355.896	603.427	724.821	375.87	491.759	149.264	0.303532	--	--	Cellular Component: endoplasmic reticulum membrane (GO:0005789);; Cellular Component: integral component of membrane (GO:0016021);;	K04571|2.03402e-108|oas:101110652|SSR4; signal sequence receptor, delta; K04571 translocon-associated protein subunit delta (A)	Protein processing in endoplasmic reticulum (ko04141)	[U]	Intracellular trafficking, secretion, and vesicular transport	Translocon-associated protein subunit delta (Precursor) GN=SSR4 OS=Bos taurus (Bovine) PE=2 SV=1	U	Intracellular trafficking, secretion, and vesicular transport	PREDICTED: translocon-associated protein subunit delta [Ovis aries]	cellular component: cell (GO:0005623);; cellular component: membrane (GO:0016020);; cellular component: organelle (GO:0043226);; cellular component: organelle part (GO:0044422);; cellular component: membrane part (GO:0044425);; cellular component: cell part (GO:0044464)
gene1404	PTMA	383.076	246.246	432.848	250.388	292.576	303.81	574.412	617.129	459.401	327.461	361.906	421.555	389.234	118.729	0.305032	[J]	Translation, ribosomal structure and biogenesis	Biological Process: ribosomal small subunit assembly (GO:0000028);; Biological Process: endonucleolytic cleavage in ITS1 to separate SSU-rRNA from 5.8S rRNA and LSU-rRNA from tricistronic rRNA transcript (SSU-rRNA, 5.8S rRNA, LSU-rRNA) (GO:0000447);; Biological Process: endonucleolytic cleavage to generate mature 3'-end of SSU-rRNA from (SSU-rRNA, 5.8S rRNA, LSU-rRNA) (GO:0000461);; Molecular Fun…	K02998|0|chx:100860903|laminin receptor 1; K02998 small subunit ribosomal protein SAe (A)	Ribosome (ko03010)	[J]	Translation, ribosomal structure and biogenesis	40S ribosomal protein SA {ECO:0000255|HAMAP-Rule:MF_03016} OS=Bos taurus (Bovine) PE=2 SV=4	J	Translation, ribosomal structure and biogenesis	laminin receptor 1 [Capra hircus]	biological process: cellular component organization or biogenesis (GO:0071840);; biological process: metabolic process (GO:0008152);; biological process: cellular process (GO:0009987);; molecular function: structural molecule activity (GO:0005198);; molecular function: receptor activity (GO:0004872);; cellular component: cell (GO:0005623);; cellular component: organelle (GO:0043226);; cellular co…
gene21409	RPL14	953.227	763.6	948.268	941.579	1126.24	980.355	1578.03	1187.55	1319.72	1626.55	2087.43	1580.03	1257.72	389.23	0.309474	[J]	Translation, ribosomal structure and biogenesis	Molecular Function: structural constituent of ribosome (GO:0003735);; Cellular Component: nucleus (GO:0005634);; Cellular Component: ribosome (GO:0005840);; Biological Process: translation (GO:0006412);; Biological Process: spermatogenesis (GO:0007283);;	K02866|4.0859e-158|ssc:733593|RPL10; ribosomal protein L10; K02866 large subunit ribosomal protein L10e (A)	Ribosome (ko03010)	[J]	Translation, ribosomal structure and biogenesis	60S ribosomal protein L10 GN=RPL10 OS=Ovis aries (Sheep) PE=2 SV=1	J	Translation, ribosomal structure and biogenesis	60S ribosomal protein L10, partial [Bos mutus]	molecular function: structural molecule activity (GO:0005198);; cellular component: cell (GO:0005623);; cellular component: organelle (GO:0043226);; cellular component: cell part (GO:0044464);; cellular component: macromolecular complex (GO:0032991);; biological process: metabolic process (GO:0008152);; biological process: cellular process (GO:0009987);; biological process: reproduction (GO:00000…
gene12884	TPT1	1200.65	953.343	1154.86	1180.55	1706.85	1495.36	1694.64	1569.88	1481.8	1717.42	2869.51	1410.69	1536.3	487.155	0.317097	[J]	Translation, ribosomal structure and biogenesis	Molecular Function: structural constituent of ribosome (GO:0003735);; Cellular Component: nucleus (GO:0005634);; Cellular Component: ribosome (GO:0005840);; Biological Process: DNA repair (GO:0006281);; Biological Process: activation of cysteine-type endopeptidase activity involved in apoptotic process (GO:0006919);; Molecular Function: translation activator activity (GO:0008494);; Molecular Func…	K02978|2.75297e-46|xma:102225077|40S ribosomal protein S27-like; K02978 small subunit ribosomal protein S27e (A)	Ribosome (ko03010)	[J]	Translation, ribosomal structure and biogenesis	40S ribosomal protein S27 GN=RPS27 OS=Bos taurus (Bovine) PE=3 SV=3	J	Translation, ribosomal structure and biogenesis	PREDICTED: 40S ribosomal protein S27-like [Capra hircus]	molecular function: structural molecule activity (GO:0005198);; cellular component: cell (GO:0005623);; cellular component: organelle (GO:0043226);; cellular component: cell part (GO:0044464);; cellular component: macromolecular complex (GO:0032991);; biological process: metabolic process (GO:0008152);; biological process: cellular process (GO:0009987);; biological process: single-organism proces…
gene5986	GAPDH	261.312	258.896	321.773	256.015	293.589	258.304	383.683	402.261	287.015	439.089	192.656	566.413	326.75	103.687	0.317328	[S]	Function unknown	Molecular Function: collagen binding (GO:0005518);; Cellular Component: fibrillar collagen trimer (GO:0005583);; Cellular Component: extracellular space (GO:0005615);; Biological Process: visual perception (GO:0007601);; Biological Process: collagen fibril organization (GO:0030199);; Biological Process: positive regulation of transcription from RNA polymerase II promoter (GO:0045944);;	K08122|0|chx:102176393|LUM; lumican; K08122 lumican (A)	Proteoglycans in cancer (ko05205)	[R]	General function prediction only	Lumican (Precursor) GN=LUM OS=Bos taurus (Bovine) PE=1 SV=1	T	Signal transduction mechanisms	PREDICTED: lumican [Capra hircus]	molecular function: binding (GO:0005488);; cellular component: extracellular region (GO:0005576);; cellular component: collagen trimer (GO:0005581);; cellular component: extracellular matrix (GO:0031012);; cellular component: macromolecular complex (GO:0032991);; cellular component: extracellular matrix part (GO:0044420);; cellular component: extracellular region part (GO:0044421);; biological pr…
gene6390	LOC102186381	805.487	598.218	352.581	662.797	873.366	427.735	381.852	366.062	729.781	743.698	898.343	660.812	625.061	199.264	0.318792	[K]	Transcription	Molecular Function: DNA binding (GO:0003677);; Molecular Function: transcription coactivator activity (GO:0003713);; Cellular Component: nucleus (GO:0005634);; Cellular Component: cytoplasm (GO:0005737);; Biological Process: transcription, DNA-templated (GO:0006351);; Biological Process: protein transport (GO:0015031);; Molecular Function: TBP-class protein binding (GO:0017025);;	K03626|1.73641e-118|phd:102328598|nascent polypeptide-associated complex subunit alpha-like; K03626 nascent polypeptide-associated complex subunit alpha (A)	--	[K]	Transcription	Nascent polypeptide-associated complex subunit alpha GN=NACA OS=Pongo abelii (Sumatran orangutan) PE=2 SV=1	K	Transcription	PREDICTED: nascent polypeptide-associated complex subunit alpha-like [Pantholops hodgsonii]	molecular function: binding (GO:0005488);; molecular function: protein binding transcription factor activity (GO:0000988);; biological process: biological regulation (GO:0065007);; cellular component: cell (GO:0005623);; cellular component: organelle (GO:0043226);; cellular component: cell part (GO:0044464);; biological process: metabolic process (GO:0008152);; biological process: cellular proces…
gene19490	RPL23	1564.01	1117.01	1390.12	1279.36	1774.27	1567.94	1878.95	1233.24	1899.61	2061.43	3044.64	2569.24	1781.65	568.754	0.319229	[J]	Translation, ribosomal structure and biogenesis	Molecular Function: mRNA binding (GO:0003729);; Molecular Function: structural constituent of ribosome (GO:0003735);; Biological Process: translation (GO:0006412);; Cellular Component: cytosolic small ribosomal subunit (GO:0022627);; Biological Process: negative regulation of RNA splicing (GO:0033119);;	K02976|6.42955e-50|nle:100601648|40S ribosomal protein S26-like; K02976 small subunit ribosomal protein S26e (A)	Ribosome (ko03010)	[J]	Translation, ribosomal structure and biogenesis	40S ribosomal protein S26 GN=RPS26 OS=Sus scrofa (Pig) PE=1 SV=4	J	Translation, ribosomal structure and biogenesis	PREDICTED: 40S ribosomal protein S26 [Sorex araneus]	molecular function: binding (GO:0005488);; molecular function: structural molecule activity (GO:0005198);; biological process: metabolic process (GO:0008152);; biological process: cellular process (GO:0009987);; cellular component: cell (GO:0005623);; cellular component: macromolecular complex (GO:0032991);; cellular component: organelle (GO:0043226);; cellular component: organelle part (GO:00444…
gene27115	RPL36A	276.099	199.667	204.349	234.121	328.612	245.242	333.29	259.397	291.056	380.204	499.245	484.977	311.355	99.8096	0.320565	[G]	Carbohydrate transport and metabolism	Biological Process: microtubule cytoskeleton organization (GO:0000226);; Molecular Function: glyceraldehyde-3-phosphate dehydrogenase (NAD+) (phosphorylating) activity (GO:0004365);; Cellular Component: nucleus (GO:0005634);; Cellular Component: lipid particle (GO:0005811);; Cellular Component: cytosol (GO:0005829);; Cellular Component: plasma membrane (GO:0005886);; Biological Process: glycolyti…	K00134|0|oas:443005|GAPDH, G3PDH, GAPD; glyceraldehyde-3-phosphate dehydrogenase (EC:1.2.1.12); K00134 glyceraldehyde 3-phosphate dehydrogenase [EC:1.2.1.12] (A)	Glycolysis / Gluconeogenesis (ko00010);; Carbon metabolism (ko01200);; Biosynthesis of amino acids (ko01230);; HIF-1 signaling pathway (ko04066);; Alzheimer's disease (ko05010)	[G]	Carbohydrate transport and metabolism	Glyceraldehyde-3-phosphate dehydrogenase GN=GAPDH OS=Bos taurus (Bovine) PE=1 SV=4	G	Carbohydrate transport and metabolism	glyceraldehyde-3-phosphate dehydrogenase [Ovis aries]	biological process: cellular process (GO:0009987);; biological process: single-organism process (GO:0044699);; biological process: cellular component organization or biogenesis (GO:0071840);; molecular function: catalytic activity (GO:0003824);; biological process: metabolic process (GO:0008152);; cellular component: cell (GO:0005623);; cellular component: organelle (GO:0043226);; cellular compon…
gene26657	TMSB4X	1004.64	681.725	1007.03	574.363	657.814	671.779	751.756	1465.94	779.421	588.684	1001.69	544.938	810.815	266.546	0.328738	[J]	Translation, ribosomal structure and biogenesis	Molecular Function: structural constituent of ribosome (GO:0003735);; Cellular Component: nucleolus (GO:0005730);; Biological Process: translation (GO:0006412);; Cellular Component: cytosolic large ribosomal subunit (GO:0022625);; Biological Process: cellular response to interleukin-4 (GO:0071353);;	K02925|0|phd:102314961|RPL3; ribosomal protein L3; K02925 large subunit ribosomal protein L3e (A)	Ribosome (ko03010)	[J]	Translation, ribosomal structure and biogenesis	60S ribosomal protein L3 GN=RPL3 OS=Bos taurus (Bovine) PE=2 SV=2	J	Translation, ribosomal structure and biogenesis	PREDICTED: 60S ribosomal protein L3 [Ovis aries]	molecular function: structural molecule activity (GO:0005198);; cellular component: cell (GO:0005623);; cellular component: organelle (GO:0043226);; cellular component: organelle part (GO:0044422);; cellular component: cell part (GO:0044464);; biological process: metabolic process (GO:0008152);; biological process: cellular process (GO:0009987);; cellular component: macromolecular complex (GO:003…
gene19891	P4HB	162.179	148.903	228.724	166.077	149.142	176.794	327.098	256.605	228.247	312.011	268.094	389.171	234.42	78.6533	0.335522	[J]	Translation, ribosomal structure and biogenesis	Molecular Function: structural constituent of ribosome (GO:0003735);; Biological Process: translation (GO:0006412);; Cellular Component: cytosolic large ribosomal subunit (GO:0022625);;	K02915|3.53487e-67|umr:103661731|RPL34; ribosomal protein L34; K02915 large subunit ribosomal protein L34e (A)	Ribosome (ko03010)	[J]	Translation, ribosomal structure and biogenesis	60S ribosomal protein L34 GN=RPL34 OS=Sus scrofa (Pig) PE=3 SV=2	J	Translation, ribosomal structure and biogenesis	PREDICTED: 60S ribosomal protein L34 isoform X1 [Mustela putorius furo]	molecular function: structural molecule activity (GO:0005198);; biological process: metabolic process (GO:0008152);; biological process: cellular process (GO:0009987);; cellular component: cell (GO:0005623);; cellular component: macromolecular complex (GO:0032991);; cellular component: organelle (GO:0043226);; cellular component: organelle part (GO:0044422);; cellular component: cell part (GO:004…
gene13455	ATP5E	241.727	201.865	221.952	166.116	249.879	197.013	363.085	317.083	317.684	350.464	487.131	493.419	300.618	108.593	0.361232	[J]	Translation, ribosomal structure and biogenesis	Molecular Function: structural constituent of ribosome (GO:0003735);; Cellular Component: nucleolus (GO:0005730);; Biological Process: translation (GO:0006412);; Molecular Function: rRNA binding (GO:0019843);; Cellular Component: cytosolic large ribosomal subunit (GO:0022625);;	K02940|4.8843e-128|phd:102325912|RPL9; ribosomal protein L9; K02940 large subunit ribosomal protein L9e (A)	Ribosome (ko03010)	[J]	Translation, ribosomal structure and biogenesis	60S ribosomal protein L9 GN=RPL9 OS=Bos taurus (Bovine) PE=2 SV=1	J	Translation, ribosomal structure and biogenesis	60S ribosomal protein L9 [Bos taurus]	molecular function: structural molecule activity (GO:0005198);; cellular component: cell (GO:0005623);; cellular component: organelle (GO:0043226);; cellular component: organelle part (GO:0044422);; cellular component: cell part (GO:0044464);; biological process: metabolic process (GO:0008152);; biological process: cellular process (GO:0009987);; molecular function: binding (GO:0005488);; cellula…
gene13231	LOC102184534	249.01	282.304	377.678	271.978	220.56	232.034	461.169	708.298	402.391	571.385	496.715	596.309	405.819	162.257	0.399827	[J]	Translation, ribosomal structure and biogenesis	Biological Process: ribosomal small subunit export from nucleus (GO:0000056);; Molecular Function: RNA binding (GO:0003723);; Molecular Function: structural constituent of ribosome (GO:0003735);; Biological Process: rRNA processing (GO:0006364);; Biological Process: translation (GO:0006412);; Cellular Component: cytosolic small ribosomal subunit (GO:0022627);; Biological Process: ribosomal small …	K02958|1.33396e-73|chx:102191702|40S ribosomal protein S15-like; K02958 small subunit ribosomal protein S15e (A)	Ribosome (ko03010)	[J]	Translation, ribosomal structure and biogenesis	40S ribosomal protein S15 GN=RPS15 OS=Bos taurus (Bovine) PE=2 SV=3	J	Translation, ribosomal structure and biogenesis	40S ribosomal protein S15 [Bos taurus]	biological process: single-organism process (GO:0044699);; biological process: localization (GO:0051179);; biological process: cellular component organization or biogenesis (GO:0071840);; molecular function: binding (GO:0005488);; molecular function: structural molecule activity (GO:0005198);; biological process: metabolic process (GO:0008152);; biological process: cellular process (GO:0009987);;…
gene18488	RPL28	276.369	113.916	250.512	305.575	302.468	133.644	396.875	236.389	202.051	462.228	375.135	506.241	296.784	121.635	0.409844	--	--	Molecular Function: ornithine decarboxylase inhibitor activity (GO:0008073);;	K16548|1.50143e-151|oas:101121009|OAZ1; ornithine decarboxylase antizyme 1; K16548 ornithine decarboxylase antizyme 1 (A)	--	[E]	Amino acid transport and metabolism	Ornithine decarboxylase antizyme 1 GN=OAZ1 OS=Bos taurus (Bovine) PE=2 SV=3	E	Amino acid transport and metabolism	ornithine decarboxylase antizyme 1 [Capra hircus]	molecular function: enzyme regulator activity (GO:0030234);; biological process: biological regulation (GO:0065007)
gene23670	RPS15A	641.583	435.051	1269.37	1093.42	1393.46	447.863	568.598	520.869	1355.86	623.427	984.568	837.772	847.653	359.387	0.423978	[J]	Translation, ribosomal structure and biogenesis	Molecular Function: translation elongation factor activity (GO:0003746);; Molecular Function: GTPase activity (GO:0003924);; Molecular Function: GTP binding (GO:0005525);; Cellular Component: cytoplasm (GO:0005737);; Cellular Component: polysome (GO:0005844);; Biological Process: GTP catabolic process (GO:0006184);; Biological Process: translational elongation (GO:0006414);;	K03234|0|oas:101114105|EEF2; eukaryotic translation elongation factor 2; K03234 elongation factor 2 (A)	AMPK signaling pathway (ko04152);; Oxytocin signaling pathway (ko04921)	[J]	Translation, ribosomal structure and biogenesis	Elongation factor 2 GN=EEF2 OS=Bos taurus (Bovine) PE=2 SV=3	J	Translation, ribosomal structure and biogenesis	elongation factor 2 [Bos taurus]	molecular function: binding (GO:0005488);; biological process: metabolic process (GO:0008152);; biological process: cellular process (GO:0009987);; molecular function: catalytic activity (GO:0003824);; cellular component: cell (GO:0005623);; cellular component: cell part (GO:0044464);; cellular component: macromolecular complex (GO:0032991);; biological process: single-organism process (GO:004469…
gene13124	VIM	329.225	319.423	327.563	289.116	365.792	268.031	614.685	889.931	764.973	677.299	621.053	486	496.091	210.909	0.425143	[J]	Translation, ribosomal structure and biogenesis	Molecular Function: structural constituent of ribosome (GO:0003735);; Cellular Component: nucleolus (GO:0005730);; Biological Process: translation (GO:0006412);; Cellular Component: cytosolic large ribosomal subunit (GO:0022625);;	K02920|2.04722e-48|oas:101109011|RPL36; ribosomal protein L36; K02920 large subunit ribosomal protein L36e (A)	Ribosome (ko03010)	[J]	Translation, ribosomal structure and biogenesis	60S ribosomal protein L36 GN=RPL36 OS=Bos taurus (Bovine) PE=3 SV=3	J	Translation, ribosomal structure and biogenesis	60S ribosomal protein L36 [Bos taurus]	molecular function: structural molecule activity (GO:0005198);; cellular component: cell (GO:0005623);; cellular component: organelle (GO:0043226);; cellular component: organelle part (GO:0044422);; cellular component: cell part (GO:0044464);; biological process: metabolic process (GO:0008152);; biological process: cellular process (GO:0009987);; cellular component: macromolecular complex (GO:003…
gene8017	RPL36	751.659	534.961	734.488	777.512	162.834	729.657	914.178	598.489	742.562	1003.16	913.584	1637.93	791.751	343.874	0.434321	[O]	Posttranslational modification, protein turnover, chaperones	Molecular Function: structural constituent of ribosome (GO:0003735);; Cellular Component: nucleus (GO:0005634);; Biological Process: translation (GO:0006412);; Cellular Component: cytosolic large ribosomal subunit (GO:0022625);;	K02927|3.2255e-84|shr:100933021|UBA52; ubiquitin A-52 residue ribosomal protein fusion product 1; K02927 large subunit ribosomal protein L40e (A)	Ribosome (ko03010)	[J]	Translation, ribosomal structure and biogenesis	60S ribosomal protein L40 (Precursor) GN=UBA52 OS=Ovis aries (Sheep) PE=2 SV=2	J	Translation, ribosomal structure and biogenesis	PREDICTED: ubiquitin-60S ribosomal protein L40 isoform X2 [Leptonychotes weddellii]	molecular function: structural molecule activity (GO:0005198);; cellular component: cell (GO:0005623);; cellular component: organelle (GO:0043226);; cellular component: cell part (GO:0044464);; biological process: metabolic process (GO:0008152);; biological process: cellular process (GO:0009987);; cellular component: macromolecular complex (GO:0032991);; cellular component: organelle part (GO:004…
gene11828	TMSB10	919.854	698.523	1419.38	415	474.577	421.567	829.708	1493.83	818.605	527.56	598.736	497.268	759.551	366.186	0.482108	[J]	Translation, ribosomal structure and biogenesis	Molecular Function: structural constituent of ribosome (GO:0003735);; Cellular Component: nucleus (GO:0005634);; Biological Process: rRNA processing (GO:0006364);; Biological Process: translation (GO:0006412);; Cellular Component: cytosolic small ribosomal subunit (GO:0022627);; Biological Process: ribosomal small subunit biogenesis (GO:0042274);; Biological Process: glucose homeostasis (GO:00425…	K02991|2.91678e-150|oas:100037665|ribosomal protein S6; K02991 small subunit ribosomal protein S6e (A)	Ribosome (ko03010);; HIF-1 signaling pathway (ko04066);; mTOR signaling pathway (ko04150);; PI3K-Akt signaling pathway (ko04151);; Insulin signaling pathway (ko04910);; Proteoglycans in cancer (ko05205)	[J]	Translation, ribosomal structure and biogenesis	40S ribosomal protein S6 GN=RPS6 OS=Bos taurus (Bovine) PE=2 SV=1	J	Translation, ribosomal structure and biogenesis	40S ribosomal protein S6 [Bos taurus]	molecular function: structural molecule activity (GO:0005198);; cellular component: cell (GO:0005623);; cellular component: organelle (GO:0043226);; cellular component: cell part (GO:0044464);; biological process: metabolic process (GO:0008152);; biological process: cellular process (GO:0009987);; cellular component: macromolecular complex (GO:0032991);; cellular component: organelle part (GO:004…
gene11174	RPLP1	1082.69	1152.2	255.148	1209.97	1333.18	1015.55	1504.61	917.713	265.584	435.195	1962.5	1763.85	1074.85	547.934	0.509778	--	--	Molecular Function: structural constituent of ribosome (GO:0003735);; Cellular Component: ribosome (GO:0005840);; Biological Process: translation (GO:0006412);;	K02993|4.8695e-136|ssc:100736789|40S ribosomal protein S7-like; K02993 small subunit ribosomal protein S7e (A)	Ribosome (ko03010)	[J]	Translation, ribosomal structure and biogenesis	40S ribosomal protein S7 GN=RPS7 OS=Felis catus (Cat) PE=2 SV=1	J	Translation, ribosomal structure and biogenesis	PREDICTED: 40S ribosomal protein S7 [Odobenus rosmarus divergens]	molecular function: structural molecule activity (GO:0005198);; cellular component: cell (GO:0005623);; cellular component: macromolecular complex (GO:0032991);; cellular component: organelle (GO:0043226);; cellular component: cell part (GO:0044464);; biological process: metabolic process (GO:0008152);; biological process: cellular process (GO:0009987)
gene25831	FTH1	172.179	423.042	316.598	239.177	195.867	248.752	318.007	988.394	343.054	391.756	460.81	322.36	368.333	213.995	0.580983	[J]	Translation, ribosomal structure and biogenesis	Molecular Function: translation elongation factor activity (GO:0003746);; Molecular Function: GTPase activity (GO:0003924);; Molecular Function: GTP binding (GO:0005525);; Cellular Component: nucleus (GO:0005634);; Cellular Component: cytoplasm (GO:0005737);; Cellular Component: plasma membrane (GO:0005886);; Biological Process: GTP catabolic process (GO:0006184);; Biological Process: translation…	K03231|0|tup:102493820|EEF1A1; eukaryotic translation elongation factor 1 alpha 1; K03231 elongation factor 1-alpha (A)	RNA transport (ko03013);; Legionellosis (ko05134)	[J]	Translation, ribosomal structure and biogenesis	Elongation factor 1-alpha 1 GN=EEF1A1 OS=Oryctolagus cuniculus (Rabbit) PE=1 SV=1	J	Translation, ribosomal structure and biogenesis	PREDICTED: elongation factor 1-alpha 1 [Tupaia chinensis]	molecular function: binding (GO:0005488);; biological process: metabolic process (GO:0008152);; biological process: cellular process (GO:0009987);; molecular function: catalytic activity (GO:0003824);; cellular component: cell (GO:0005623);; cellular component: organelle (GO:0043226);; cellular component: cell part (GO:0044464);; cellular component: membrane (GO:0016020);; biological process: sin…
